# Supplementary material for: Social Media Sentiment about COVID-19 Vaccination Predicts Vaccine Acceptance among Peruvian Social Media Users the Next Day
Source: Vaccines (Basel). 2023 Apr 7;11(4):817. doi: 10.3390/vaccines11040817 (PMC10146388; doi:10.3390/vaccines11040817)
Supplement: Supplementary file 1 [file vaccines-11-00817-s001.zip]

Archive with 1 entries (1 files):
- vaccines-2267581-supplementary.pdf
